# Supplementary material for: AAV1 is the optimal viral vector for optogenetic experiments in pigeons (Columba livia)
Source: Commun Biol. 2021 Jan 22;4:100. doi: 10.1038/s42003-020-01595-9 (PMC7822860; doi:10.1038/s42003-020-01595-9)
Supplement: Supplementary file 4 — Supplementary Data 1 [file 42003_2020_1595_MOESM4_ESM.xlsx]

## Sheet: Fig. 1
c	Cells	AAV1-hSyn	AAV1-CAG	AAV5-hSyn	AAV5-CAG	AAV9-CAG		d	Density	AAV1-hSyn	AAV1-CAG	AAV5-hSyn	AAV5-CAG	AAV9-CAG
		22860	22510	460	5530	690				15.6837	30.7158	0.169883	1.99239	2.04213
		21880	6650	270	3170	450				16.3562	8.34811	0.301285	1.47529	1.59663
		13120	10100	590	3630	730				4.52334	14.1394	0.231767	4.7521	2.45874
		10570	9950	710	1620	690				4.78087	11.9767	0.18031	4.73382	1.9826
		6710	13740	0	4960	310				7.29103	13.5517	0	1.01717	0.258458
			11480								16.5819
	MW	15028	12405	406	3782	574			MW	9.72703	15.8856	0.176649	2.79415	1.66771
	SD	6340.24	4986.8	250.008	1379.5	165.118			SD	5.23268	7.08296	0.0998359	1.62085	0.755794
	SE	3170.12	2230.16	125.004	689.749	82.5591			SE	2.61634	3.16759	0.049918	0.810424	0.377897
	N	5	6	5	5	5			N	5	6	5	5	5
		The other figure panels consist of microscopic images that are all available upon request

## Sheet: Fig. 2
	This figure consists of microscopic images that are all available upon request

## Sheet: Fig. 3
	This figure consists of microscopic images that are all available upon request

## Sheet: Fig. 4
a	NeuN overlay	ChR2+NeuN	ChR2-NeuN		i	GFAP	AAV1-CAG	AAV1-CAG
		96.3068	3.69318				ChR2	GFAP
		97.3373	2.66272				11.131	1.90826
		86.9919	13.0081				8.56136	1.94145
		89.7959	10.2041				5.66872	0.539688
		90.5325	9.46746
						MW	8.4537	1.46313
	MW	92.1929	7.80711			SD	2.23127	0.653115
	SD	3.97346	3.97346			SE	1.57775	0.461822
	SE	1.98673	1.98673			N	3	3
	N	5	5
					m	GFAP	AAV9-CAG	AAV9-CAG
e	Neuron Loss	AAV1-CAG	AAV9-CAG				ChR2	GFAP
		1824.44	1294.88				2.65387	1.96554
		1848.44	1157.96				0.92628	4.77382
		2049.26	998.878				0.895673	4.29731
		1846.01	957.509
		1752.62				MW	1.49194	3.67889
		1902.52				SD	0.821701	1.22704
						SE	0.58103	0.867646
	MW	1870.55	1102.31			N	3	3
	SD	91.3644	134.019
	SE	40.8594	77.3762
	N	6	4
	The other figure panels consist of microscopic images that are all available upon request

## Sheet: Fig. 5
Bin [ms]	Cell_4_1ms	Sweep_1	Sweep_2	Sweep_3	Bin [ms]	Cell_4_10ms	Sweep_1	Sweep_2	Sweep_3	Bin [ms]	Cell_4_100ms	Sweep_1	Sweep_2	Sweep_3	Bin [ms]	Cell_4_200ms	Sweep_1	Sweep_2	Sweep_3	Bin [ms]	Cell_4_500ms	Sweep_1	Sweep_2	Sweep_3
2	0				2	0				4	0				10	0				10	0
4	0				4	0				8	0				20	0				20	0
6	0				6	0				12	0				30	0				30	0
8	0				8	0				16	0				40	0				40	0
10	0				10	0				20	0				50	0				50	0
12	0				12	0				24	0				60	0				60	0
14	0				14	1				28	1				70	0				70	0
16	0				16	0				32	0				80	0				80	0
18	0				18	0				36	0				90	0				90	0
20	0				20	0				40	0				100	0				100	0
22	0				22	0				44	0				110	47	15	16	16	110	0
24	0				24	0				48	0				120	22	7	7	8	120	0
26	0				26	0				52	0				130	21	8	7	6	130	0
28	0				28	0				56	0				140	25	8	9	8	140	0
30	0				30	0				60	0				150	33	11	12	10	150	0
32	0				32	0				64	57	20	19	18	160	25	10	9	6	160	0
34	0				34	0				68	23	12	7	4	170	23	9	6	8	170	0
36	0				36	0				72	34	10	9	15	180	32	11	11	10	180	0
38	0				38	0				76	13	3	5	5	190	29	9	10	10	190	0
40	0				40	0				80	26	11	9	6	200	28	10	11	7	200	0
42	0				42	0				84	19	5	7	7	210	25	9	8	8	210	28	9	10	9
44	0				44	0				88	22	11	5	6	220	26	12	8	6	220	12	6	3	3
46	0				46	0				92	24	8	9	7	230	35	12	12	11	230	14	5	5	4
48	0				48	0				96	19	3	8	8	240	26	9	9	8	240	15	4	6	5
50	0				50	0				100	20	11	4	5	250	35	13	10	12	250	15	6	5	4
52	3	2	1	0	52	1	0	0	1	104	21	6	7	8	260	28	9	9	10	260	16	5	6	5
54	44	14	14	16	54	55	20	18	17	108	25	7	9	9	270	31	11	12	8	270	13	5	3	5
56	2	2	0	0	56	6	2	2	2	112	17	9	4	4	280	34	12	10	12	280	12	4	4	4
58	0	0	0	0	58	22	13	5	4	116	25	8	8	9	290	34	12	11	11	290	15	6	3	6
60	0	0	0	0	60	20	5	4	11	120	21	10	6	5	300	30	11	10	9	300	15	5	5	5
62	0	0	0	0	62	10	1	5	4	124	27	6	10	11	310	0				310	13	4	4	5
64	0	0	0	0	64	1	0	1	0	128	18	7	5	6	320	0				320	18	7	6	5
66	0	0	0	0	66	0	0	0	0	132	30	11	10	9	330	0				330	12	4	4	4
68	0	0	0	0	68	0	0	0	0	136	21	9	6	6	340	0				340	16	5	6	5
70	0	0	0	0	70	0	0	0	0	140	12	3	6	3	350	0				350	14	5	5	4
72	0				72	0				144	27	10	9	8	360	0				360	17	5	6	6
74	0				74	0				148	23	8	9	6	370	0				370	16	6	4	6
76	1				76	0				152	28	10	6	12	380	0				380	14	6	5	3
78	0				78	0				156	21	8	8	5	390	0				390	18	6	6	6
80	0				80	0				160	23	6	8	9	400	0				400	15	5	5	5
82	0				82	0				164	8				410	0				410	15	5	5	5
84	0				84	0				168	0				420	0				420	18	7	6	5
86	0				86	0				172	0				430	0				430	15	6	4	5
88	0				88	0				176	0				440	0				440	19	5	7	7
90	0				90	0				180	0				450	0				450	15	7	4	4
92	0				92	0				184	0				460	0				460	20	6	8	6
94	0				94	1				188	0				470	0				470	15	6	3	6
96	0				96	0				192	0				480	0				480	17	6	7	4
98	0				98	0				196	0				490	0				490	19	6	5	8
100	0				100	0				200	0				500	1				500	18	7	7	4
										204	0				510	0				510	17	5	5	7
										208	0				520	0				520	14	4	5	5
										212	0				530	0				530	16	6	6	4
										216	0				540	0				540	16	6	5	5
										220	0				550	0				550	20	7	7	6
										224	0				560	0				560	15	6	5	4
										228	0				570	0				570	17	5	6	6
										232	0				580	0				580	18	7	5	6
										236	0				590	0				590	18	7	5	6
										240	0				600	0				600	17	6	5	6
										244	0									610	17	5	7	5
										248	0									620	15	5	4	6
										252	0									630	20	8	8	4
										256	0									640	20	7	7	6
										260	0									650	16	5	5	6
										264	0									660	18	6	5	7
										268	0									670	17	7	6	4
										272	0									680	18	6	5	7
										276	0									690	16	5	6	5
										280	0									700	17	5	6	6
										284	0									710	3
										288	0									720	0
										292	0									730	0
										296	0									740	0
										300	0									750	0
										304	0									760	0
										308	0									770	0
										312	1									780	0
										316	0									790	0
																				800	0
																				810	0
																				820	0
																				830	0
																				840	0
																				850	0
																				860	0
																				870	0
																				880	0
																				890	0
																				900	0
																				910	0
																				920	1
																				930	0
																				940	0
																				950	0
																				960	0
																				970	0
																				980	0
																				990	0
																				1000	0

## Sheet: Fig. 6
b	Orange_Entopallium	Blue_Entopallium	Orange_Wulst	Blue_Wulst
	11.5557	468.005	760.194	575.362
	20.8002	649.429	521.701	673.74
	2.31114	613.607	503.815	787.024
	18.4891	536.184	965.893	411.399
	9.24455	570.851	175.888	214.643
		251.914		119.246
MW	12.4801	514.998	585.498	463.569
SD	6.63421	130.885	265.986	239.631
SEM	3.3171	58.5336	132.993	107.166
N	5	6	5	6
	The other figure panels consist of microscopic images that are all available upon request

## Sheet: Fig. 7
b/c	Experimental Group												b/d	Control Group
	Performance													Performance
	Animal	SC1_no_stim	SC1_stim	SC2_no_stim	SC2_stim	SC3_no_stim	SC3_stim	SC4_no_stim	SC4_stim	SC5_no_stim	SC5_stim			Animal	SC1_no_stim	SC1_stim	SC2_no_stim	SC2_stim	SC3_no_stim	SC3_stim	SC4_no_stim	SC4_stim	SC5_no_stim	SC5_stim
	T1	58.2859	58.3265	66.1328	66.4459	73.1643	63.7057	79.8187	76.7983	88.4865	80.0478			T1	58.9718	61.8503	64.0452	67.1762	66.33	72.1084	71.3042	72.523	81.1034	81.0178
	T2	55.2282	53.1824	63.774	57.5676	68.1544	65.3691	75.9143	66.7707	80.1648	70.4078			T2	61.0248	59.8079	63.5702	57.4902	69.2156	69.396	73.826	75.6667	81.0378	82.0926
	T3	59.3531	61.9348	66.3569	63.5753	67.0105	68.9406	81.3164	70.5019	84.3717	78.6817			T3	61.25	58.3152	63.227	65.4167	77.9167	73.0142	78.75	78.5638	82.0124	81.977
	T4	49.4686	56.6786	55.3923	60.1803	66.6824	62.1818	64.2941	65.4868	76.6217	65.6955			T4	57.4783	61.5634	62	65.1597	76.2585	72.6692	75.2862	79.8275	86.1194	84.3534
	T5	58.5002	58.3664	63.7464	62.0402	72.0597	63.6878	73.8961	64.3111	80.1958	68.5764			T5	60.3254	56.1687	62.6144	68.4444	73.9932	73.8656	74.4667	84.058	86.9291	84.5212
	T6	55.3328	59.3041	64.6685	58.13	71.0646	69.1417	81.2357	74.0962	83.5663	77.6157			T6	56.161	51.6811	67.839	60.5748	67.7743	66.0674	68.6702	65.7335	78.1214	75.4499
	MW	56.0281	57.9655	63.3451	61.3232	69.6893	65.5044	76.0792	69.6608	82.2345	73.5041			MW	59.2019	58.2311	63.8826	64.0437	71.9147	71.1868	73.7172	76.0621	82.5539	81.5687
	SD	3.32705	2.65746	3.70101	3.09397	2.52185	2.66553	5.93974	4.57746	3.77209	5.49813			SD	1.87309	3.50837	1.88676	3.81424	4.37474	2.67635	3.15327	5.82713	3.06046	3.01815
	SE	1.4879	1.18845	1.65514	1.38366	1.12781	1.19206	2.65633	2.0471	1.68693	2.45884			SE	0.837673	1.56899	0.843783	1.70578	1.95644	1.1969	1.41019	2.60597	1.36868	1.34976
	N	6	6	6	6	6	6	6	6	6	6			N	6	6	6	6	6	6	6	6	6	6
e	Experimental Group												f	Control Group
	Reaction Times													Reaction Times
	Animal	SC1_no_stim	SC1_stim	SC2_no_stim	SC2_stim	SC3_no_stim	SC3_stim	SC4_no_stim	SC4_stim	SC5_no_stim	SC5_stim			Animal	SC1_no_stim	SC1_stim	SC2_no_stim	SC2_stim	SC3_no_stim	SC3_stim	SC4_no_stim	SC4_stim	SC5_no_stim	SC5_stim
	T1	1726.87	1845.93	1728.06	1681.98	1672.71	1618.44	1724.88	1662.73	1703.14	1487.25			T1	888.476	896.88	886.131	897.807	895.437	909.553	905.086	875.567	925.954	858.415
	T2	848.657	814.074	908.977	756.341	878.045	781.174	872.537	762.357	864.161	844.99			T2	1354.62	1272.21	1285.63	1339.95	1347.72	1339.95	1284.19	1353.55	1183.19	1270.41
	T3	1100.66	1110.65	1173.35	1094.74	1103.55	1055.17	1117.93	1067.87	1127.92	1044.27			T3	765	748.533	802.155	778.369	754.813	749.327	779.626	751.476	756.072	744.962
	T4	1213.09	1253.09	1265.16	1239.29	1258.78	1320.88	1201.85	1344.15	1291.1	1322.3			T4	1006.63	1050.19	993.966	995.169	1039.13	1069.11	1043.41	988.562	1026.78	867.07
	T5	1198.51	1158.34	1180.76	1107.53	1141.83	1056.65	1226.59	1137.1	1189.36	1231.46			T5	1114.82	1097.73	1068.72	1089.77	1040.08	1117.78	1112.65	1004.63	1031.49	1056.2
	T6	965.722	1004.84	1059.62	978.35	905.529	972.323	986.846	1039.01	909.315	942.96			T6	717.393	642.003	685.536	695.075	653.43	689.309	694.594	668.098	687.55	717.866
	MW	1175.59	1197.82	1219.32	1143.04	1160.07	1134.11	1188.44	1168.87	1180.84	1145.54			MW	974.49	951.257	953.69	966.023	955.102	979.171	969.928	940.313	935.173	919.153
	SD	277.605	320.615	253.75	282.834	264.7	268.462	269.198	279.269	277.442	222.492			SD	217.029	213.676	193.422	211.842	224.763	223.294	200.317	220.295	169.638	191.234
	SE	124.149	143.383	113.48	126.487	118.377	120.06	120.389	124.893	124.076	99.5015			SE	97.0582	95.5588	86.5008	94.7388	100.517	99.8599	89.5843	98.5187	75.8643	85.5226
	N	6	6	6	6	6	6	6	6	6	6			N	6	6	6	6	6	6	6	6	6	6
